# Supplementary material for: Ultrasonic-Assisted Synthesis of Benzofuran Appended Oxadiazole Molecules as Tyrosinase Inhibitors: Mechanistic Approach through Enzyme Inhibition, Molecular Docking, Chemoinformatics, ADMET and Drug-Likeness Studies
Source: Int J Mol Sci. 2022 Sep 19;23(18):10979. doi: 10.3390/ijms231810979 (PMC9500974; doi:10.3390/ijms231810979)
Supplement: Supplementary file 1 [file ijms-23-10979-s001.zip]

Archive with 1 entries (1 files):
- ijms-1880450-supplementary.pdf
